# Supplementary material for: Pan-cancer landscape of aberrant DNA Methylation across childhood Cancers: Molecular Characteristics and Clinical relevance
Source: Exp Hematol Oncol. 2022 Nov 8;11:89. doi: 10.1186/s40164-022-00339-1 (PMC9644499; doi:10.1186/s40164-022-00339-1)
Supplement: Supplementary file 1 — Additional file 1: Supplementary Table 1-7: Supplementary Table 1. Characteristics of methylation and gene expression data sets used in this study. Supplementary Table 2. Numbers of differentially methylated CpG sites identified in pediatric cancers. Supplementary Table 3. The list of SDMCs. Supplementary Table 4. Differentially methylated SDMCs in adult cancers. Supplementary Table 5. Co-location and enrichment of SDMCs in Genomic features. Supplementary Table 6. Associations between SDMCs and gene transcription. Supplementary Table 7. Pathway enrichment analysis of SDMCs. [file 40164_2022_339_MOESM1_ESM.xlsx]

## Sheet: Table S1
Supplementary Table 1. Characteristics of methylation and gene expression data sets used in this study
Cancer	Type	Data type	Data Source	Sample size
AML	Peditaric	Methylation array	GSE124413	497
B-ALL	Peditaric	Methylation array	E-MTAB-8505, GSE39141, and GSE49031	792
ETMR	Peditaric	Methylation array	GSE52556	19
GBM	Peditaric	Methylation array	GSE36278	63
PNET	Peditaric	Methylation array	PBCA-DE and GSE52556	157
NBL	Peditaric	Methylation array	Target-NBL	222
PA	Peditaric	Methylation array	GSE44684	67
T-ALL	Peditaric	Methylation array	GSE49031	126
WT	Peditaric	Methylation array	GSE59157	73
BLCA	Adult	Methylation array	TCGA-BLCA	432
BRCA	Adult	Methylation array	TCGA-BRCA	867
COAD	Adult	Methylation array	TCGA-COAD	331
ESCA	Adult	Methylation array	TCGA-ESCA	196
HNSC	Adult	Methylation array	TCGA-HNSC	577
KIRC	Adult	Methylation array	TCGA-KIRC	479
KIRP	Adult	Methylation array	TCGA-KIRP	320
LIHC	Adult	Methylation array	TCGA-LIHC	419
LUAD	Adult	Methylation array	TCGA-LUAD	489
LUSC	Adult	Methylation array	TCGA-LUSC	411
PAAD	Adult	Methylation array	TCGA-PAAD	187
PRAD	Adult	Methylation array	TCGA-PRAD	547
READ	Adult	Methylation array	TCGA-READ	104
THCA	Adult	Methylation array	TCGA-THCA	556
UCEC	Adult	Methylation array	TCGA-UCEC	476
B-ALL	Peditaric	Transcription array	GSE47051	69
GBM	Peditaric	Transcription array	GSE36245	13
T-ALL	Peditaric	Transcription array	GSE47051	30
WT	Peditaric	Methylation array	target-WT	125
WT	Peditaric	Transcription array	target-WT	126
OGS	Peditaric	Methylation array	Target-OS	84
RT	Peditaric	Methylation array	Target-RT	39
AML, Acute myeloid leukemia. B-ALL, B-cell acute lymphoblastic leukemia. ETMR, Embryonal tumors with multilayered rosettes. GBM, Glioblastoma. NBL, Neuroblastoma. PA, Pilocytic astrocytoma. PNET, Primitive neuroectodermal tumor. T-ALL, T-cell acute lymphoblastic leukemia. WT, Wilms tumor. BLCA, Bladder urothelial carcinoma. BRCA, Breast invasive carcinoma. COAD, Colon adenocarcinoma. ESCA, Esopha…

## Sheet: Table S2
Supplementary Table 2. Numbers of differentially methylated CpG sites identified in pediatric cancers
Cancer	Hypomethylated	Hypermethylated	Total
AML	13168	21286	34454
B-ALL	23334	33264	56598
ETMR	42321	44849	87170
GBM	16486	19633	36119
PNET	22810	27710	50520
NBL	47036	45246	92282
PA	25302	27973	53275
T-ALL	21688	47494	69182
WT	21333	19308	40641
AML, Acute myeloid leukemia. B-ALL, B-cell acute lymphoblastic leukemia. ETMR, Embryonal tumors with multilayered rosettes. GBM, Glioblastoma. NBL, Neuroblastoma. PA, Pilocytic astrocytoma. PNET, Primitive neuroectodermal tumor. T-ALL, T-cell acute lymphoblastic leukemia. WT, Wilms tumor.

## Sheet: Table S3
Supplementary Table 3. The list of SDMCs
SDMC	Type
cg01967642	Hypomethylated
cg00089945	Hypomethylated
cg19474983	Hypomethylated
cg19779965	Hypomethylated
cg14979674	Hypomethylated
cg05348216	Hypomethylated
cg04745064	Hypomethylated
cg23172892	Hypomethylated
cg02482438	Hypomethylated
cg21080533	Hypomethylated
cg16958148	Hypomethylated
cg03799713	Hypomethylated
cg16347123	Hypomethylated
cg09140665	Hypomethylated
cg09508275	Hypomethylated
cg11323650	Hypomethylated
cg27149471	Hypomethylated
cg22629065	Hypomethylated
cg15911165	Hypomethylated
cg01642550	Hypomethylated
cg16197388	Hypomethylated
cg03602500	Hypomethylated
cg24202916	Hypomethylated
cg24298684	Hypomethylated
cg17336139	Hypomethylated
cg11225751	Hypomethylated
cg02963248	Hypermethylated
cg24105287	Hypermethylated
cg05613063	Hypermethylated
cg26307218	Hypermethylated
cg03699623	Hypermethylated
cg27024844	Hypermethylated
cg24576535	Hypermethylated
cg12523932	Hypermethylated
cg24394172	Hypermethylated
cg20959460	Hypermethylated
cg26446499	Hypermethylated
cg25962358	Hypermethylated
cg03350900	Hypermethylated
cg16448636	Hypermethylated
cg20745684	Hypermethylated
cg21762788	Hypermethylated
cg23954787	Hypermethylated
cg10804656	Hypermethylated
cg13327545	Hypermethylated
cg18358869	Hypermethylated
cg21836370	Hypermethylated
cg16922039	Hypermethylated
cg21357291	Hypermethylated
cg18443629	Hypermethylated
cg03509094	Hypermethylated
cg11931762	Hypermethylated
cg21117734	Hypermethylated
cg08171351	Hypermethylated

## Sheet: Table S4
Supplementary Table 4. Differentially methylated SDMCs in adult cancers
SDMC	Adult cancer
cg01967642	BLCA, BRCA, COAD, ESCA, HNSC, KIRC, KIRP, LIHC, LUAD, LUSC, PRAD, READ, THCA, UCEC
cg00089945	BLCA, BRCA, HNSC, KIRC, KIRP, LIHC, LUAD, LUSC, PRAD, UCEC
cg19474983	BLCA, BRCA, COAD, ESCA, HNSC, KIRC, KIRP, LUAD, LUSC, PRAD, READ, UCEC
cg19779965	BLCA, COAD, ESCA, HNSC, KIRC, KIRP, LIHC, LUAD, LUSC, PRAD, READ
cg14979674	BLCA, COAD, ESCA, HNSC, KIRP, LIHC, LUAD, LUSC, PRAD
cg05348216	BLCA, COAD, LIHC, PRAD, READ, UCEC
cg04745064	BLCA, BRCA, COAD, ESCA, HNSC, KIRC, LIHC, LUAD, LUSC, PRAD, READ, THCA, UCEC
cg23172892	COAD, ESCA, HNSC, KIRC, KIRP, LIHC, LUAD, LUSC, READ, UCEC
cg02482438	COAD, ESCA, HNSC, KIRC, LUAD, LUSC, READ, THCA
cg21080533	BLCA, COAD, ESCA, HNSC, KIRC, LIHC, LUAD, LUSC, READ, THCA, UCEC
cg16958148	BLCA, BRCA, COAD, ESCA, HNSC, KIRC, KIRP, LUAD, PRAD, READ, UCEC
cg03799713	BLCA, COAD, ESCA, HNSC, KIRC, KIRP, LUAD, LUSC, PRAD, READ, THCA, UCEC
cg16347123	BLCA, BRCA, COAD, ESCA, HNSC, KIRC, KIRP, LIHC, LUAD, LUSC, PRAD, READ, THCA, UCEC
cg09140665	BRCA, COAD, ESCA, HNSC, KIRC, KIRP, LIHC, LUAD, LUSC, PRAD, READ, UCEC
cg09508275	BLCA, BRCA, COAD, ESCA, HNSC, KIRC, LIHC, LUAD, LUSC, PAAD, PRAD, READ, UCEC
cg11323650	BLCA, BRCA, COAD, ESCA, HNSC, KIRC, KIRP, LIHC, LUAD, LUSC, PRAD, READ, THCA, UCEC
cg27149471	BLCA, BRCA, COAD, ESCA, HNSC, KIRC, KIRP, LIHC, LUAD, LUSC, PRAD, READ, THCA, UCEC
cg22629065	BLCA, BRCA, COAD, HNSC, KIRC, KIRP, LUAD, LUSC, PRAD, READ, THCA, UCEC
cg15911165	BLCA, BRCA, COAD, HNSC, LUAD, LUSC, PRAD, READ, THCA, UCEC
cg01642550	BLCA, BRCA, COAD, ESCA, HNSC, KIRC, KIRP, LIHC, LUAD, LUSC, PRAD, READ, UCEC
cg16197388	BLCA, BRCA, COAD, ESCA, HNSC, KIRC, LUAD, LUSC, PRAD, READ, UCEC
cg03602500	BLCA, BRCA, COAD, ESCA, HNSC, KIRC, KIRP, LIHC, LUAD, LUSC, PRAD, READ, THCA, UCEC
cg24202916	BLCA, BRCA, COAD, ESCA, HNSC, KIRC, KIRP, LIHC, LUAD, LUSC, PRAD, READ, THCA, UCEC
cg24298684	BLCA, BRCA, COAD, ESCA, HNSC, KIRC, KIRP, LIHC, LUAD, LUSC, PRAD, READ, THCA, UCEC
cg17336139	BLCA, BRCA, ESCA, HNSC, KIRC, KIRP, LIHC, LUAD, LUSC, PAAD, PRAD, READ, UCEC
cg11225751	BLCA, BRCA, ESCA, HNSC, KIRC, KIRP, LIHC, LUAD, LUSC, PAAD, PRAD, READ, UCEC
cg02963248	BLCA, COAD, HNSC, KIRC, LIHC, LUAD, LUSC, THCA, UCEC
cg24105287	BLCA, COAD, HNSC, LUSC, READ, UCEC
cg05613063	BLCA, HNSC, LIHC, LUAD, LUSC, READ, THCA, UCEC
cg26307218	LIHC, PAAD
cg03699623	KIRC, LIHC, LUSC
cg27024844	HNSC, LIHC, LUSC
cg24576535	BRCA, PRAD, UCEC
cg12523932	LIHC
cg24394172	BLCA, BRCA, COAD, HNSC, KIRC, KIRP, LIHC, LUAD, LUSC, PAAD, PRAD, READ, THCA, UCEC
cg20959460	BLCA, BRCA, ESCA, HNSC, KIRC, LIHC, LUAD, LUSC, PAAD, PRAD, READ, THCA, UCEC
cg26446499	BLCA, BRCA, ESCA, HNSC, KIRC, KIRP, LIHC, LUAD, LUSC, PAAD, PRAD, READ, THCA, UCEC
cg25962358	BLCA, COAD, KIRP, LUAD, LUSC, PAAD, READ, THCA, UCEC
cg03350900	BLCA, COAD, LIHC, READ, THCA, UCEC
cg16448636	BRCA, KIRC, KIRP, LIHC, LUAD, PRAD, THCA
cg20745684	BRCA, KIRC, KIRP, LIHC, UCEC
cg21762788	BLCA, BRCA, COAD, ESCA, HNSC, KIRC, KIRP, LUAD, LUSC, PAAD, PRAD, READ, UCEC
cg23954787	BRCA, COAD, ESCA, LUAD, LUSC, PAAD, READ, UCEC
cg10804656	BLCA, BRCA, COAD, ESCA, HNSC, KIRC, KIRP, LIHC, LUAD, LUSC, PAAD, PRAD, READ, UCEC
cg13327545	BLCA, BRCA, COAD, ESCA, HNSC, KIRC, KIRP, LIHC, LUAD, LUSC, PAAD, PRAD, READ, UCEC
cg18358869	HNSC, KIRC, KIRP, LIHC, LUSC, PRAD
cg21836370	BLCA, BRCA, COAD, ESCA, HNSC, KIRC, KIRP, LUAD, LUSC, PAAD, PRAD, READ, THCA, UCEC
cg16922039	BRCA, COAD, KIRC, LIHC, LUSC, PRAD, UCEC
cg21357291	KIRC
cg18443629	BLCA, BRCA, HNSC, KIRC, PAAD, PRAD, UCEC
cg03509094	BLCA, COAD, LIHC, LUAD, LUSC, READ, THCA, UCEC
cg11931762	BLCA, COAD, ESCA, HNSC, KIRC, KIRP, LUAD, LUSC, PRAD, READ, UCEC
cg21117734	BLCA, BRCA, COAD, ESCA, HNSC, KIRC, KIRP, LUAD, LUSC, PAAD, PRAD, READ, THCA, UCEC
cg08171351	BRCA, KIRC, LIHC, LUAD, PAAD, READ, THCA, UCEC
BLCA, Bladder urothelial carcinoma. BRCA, Breast invasive carcinoma. COAD, Colon adenocarcinoma. ESCA, Esophageal carcinoma. HNSC, Head and neck squamous cell carcinoma. KIRC, Kidney renal clear cell carcinoma. KIRP, Kidney renal papillary cell carcinoma. LIHC, Liver hepatocellular carcinoma. LUAD, Lung adenocarcinoma. LUSC, Lung squamous cell carcinoma. PAAD, Pancreatic adenocarcinoma. PRAD, Pro…

## Sheet: Table S5
Supplementary Table 5. Co-location and enrichment of SDMCs in Genomic features
Feature	Num.	fold	P value	Type
CpG island	12	1.19119	0.278	Hypermethylated
Enhancer	10	2.41429	0.006	Hypermethylated
Coding exon	5	1.63934	0.169	Hypermethylated
Intron	8	0.67659	0.042	Hypermethylated
Promoter	3	0.437127	0.014	Hypermethylated
Super-enhancer	9	1.69492	0.069	Hypermethylated
CpG shelf	1	0.454339	0.886	Hypermethylated
CpG shore	13	2.02398	0.006	Hypermethylated
CpG island	2	0.216263	0	Hypomethylated
Enhancer	1	0.26295	0.018	Hypomethylated
Coding exon	5	1.81225	0.139	Hypomethylated
Intron	4	0.364398	0.002	Hypomethylated
Promoter	3	0.463607	0.022	Hypomethylated
Super-enhancer	0	0.0202511	0.005	Hypomethylated
CpG shelf	1	0.474383	0.88	Hypomethylated
CpG shore	4	0.661157	0.882	Hypomethylated

## Sheet: Table S6
Supplementary Table 6. Associations between SDMCs and gene transcription
CpG	Gene	transcript	r	P	FDR
cg02963248	MEIS1	1559477_s_at	-0.579359	4.51386e-19	9.471e-18
cg02963248	MEIS1	204069_at	-0.562272	7.02802e-18	1.4763e-16
cg21357291	ATP8B1	226302_at	-0.523974	9.48611e-13	1.9929e-11
cg24105287	MEIS1	1559477_s_at	-0.32	3.85024e-10	8.085e-09
cg25962358	PCDHAC2	210674_s_at	0.573248	2.29057e-09	4.809e-08
cg25962358	PCDHAC2	224539_s_at	0.569027	3.83455e-09	8.043e-08
cg24105287	MEIS1	204069_at	-0.3	4.18736e-09	8.799e-08
cg25962358	PCDHAC2	223435_s_at	0.563857	1.24465e-08	2.604e-07
cg27024844	SH3BP4	222258_s_at	0.505684	1.11688e-06	2.352e-05
cg00089945	MIA3	212305_s_at	-0.504743	1.94812e-05	0.0004095
cg00089945	MIA3	1569057_s_at	-0.501741	2.90945e-05	0.0006111
cg00089945	MIA3	212310_at	-0.498306	3.63184e-05	0.0007623
cg25962358	PCDHAC2	224212_s_at	0.478399	5.39794e-05	0.001134
cg10804656	BMI1	202265_at	0.458642	0.00816266	0.171416
cg16922039	TUBB6	209191_at	0.386879	0.0170949	0.358992
cg13327545	BMI1	202265_at	0.447462	0.0313546	0.658448
cg18443629	GALR1	220821_at	-0.367118	0.0320017	0.672036
cg21357291	ATP8B1	214594_x_at	-0.244758	0.223292	1
cg21080533	PGK2	217009_at	-0.204567	0.0874397	1
cg05613063	FOXD4L1	217032_at	-0.0906117	0.336521	1
cg27024844	SH3BP4	231468_at	0.296673	0.0904115	1

## Sheet: Table S7
Supplementary Table 7. Pathway enrichment analysis of SDMCs
Source	Term name	Term id	FDR	Gene
GO:MF	binding	GO:0005488	0.0123582	MEIS1, MIA3, PCDHAC2, SH3BP4, ATP8B1
GO:BP	angiogenesis	GO:0001525	0.0139261	MEIS1, MIA3
GO:BP	blood vessel morphogenesis	GO:0048514	0.0139261	MEIS1, MIA3
GO:BP	anatomical structure morphogenesis	GO:0009653	0.0139261	MEIS1, MIA3, ATP8B1
GO:BP	anatomical structure formation involved in morphogenesis	GO:0048646	0.0139261	MEIS1, MIA3, ATP8B1
GO:BP	multicellular organismal process	GO:0032501	0.0139261	MEIS1, MIA3, PCDHAC2, ATP8B1
GO:BP	developmental process	GO:0032502	0.0139261	MEIS1, MIA3, PCDHAC2, ATP8B1
GO:BP	system development	GO:0048731	0.0139261	MEIS1, MIA3, PCDHAC2, ATP8B1
GO:BP	anatomical structure development	GO:0048856	0.0139261	MEIS1, MIA3, PCDHAC2, ATP8B1
GO:BP	multicellular organism development	GO:0007275	0.0139261	MEIS1, MIA3, PCDHAC2, ATP8B1
GO:BP	negative regulation of biological process	GO:0048519	0.0139261	MEIS1, MIA3, SH3BP4, ATP8B1
GO:BP	negative regulation of cellular process	GO:0048523	0.0139261	MEIS1, MIA3, SH3BP4, ATP8B1
GO:BP	nervous system development	GO:0007399	0.0139261	MEIS1, PCDHAC2, ATP8B1
GO:BP	sensory organ development	GO:0007423	0.0139261	MEIS1, ATP8B1
GO:BP	protein localization	GO:0008104	0.0139261	MIA3, SH3BP4, ATP8B1
GO:BP	macromolecule localization	GO:0033036	0.0139261	MIA3, SH3BP4, ATP8B1
GO:BP	endomembrane system organization	GO:0010256	0.0139261	MIA3, ATP8B1
GO:BP	endocytosis	GO:0006897	0.0139261	MIA3, SH3BP4
GO:BP	blood vessel development	GO:0001568	0.0140052	MEIS1, MIA3
GO:BP	vasculature development	GO:0001944	0.0140758	MEIS1, MIA3
GO:BP	membrane organization	GO:0061024	0.0156714	MIA3, ATP8B1
GO:BP	tube morphogenesis	GO:0035239	0.0160511	MEIS1, MIA3
GO:BP	cell-cell adhesion	GO:0098609	0.0171427	MIA3, PCDHAC2
GO:MF	molecular_function	GO:0003674	0.0176032	MEIS1, MIA3, PCDHAC2, SH3BP4, ATP8B1
GO:BP	response to organonitrogen compound	GO:0010243	0.0182033	MIA3, SH3BP4
GO:BP	tube development	GO:0035295	0.0194361	MEIS1, MIA3
GO:BP	circulatory system development	GO:0072359	0.0195726	MEIS1, MIA3
GO:BP	cellular process	GO:0009987	0.0195726	MEIS1, MIA3, PCDHAC2, SH3BP4, ATP8B1
GO:BP	response to nitrogen compound	GO:1901698	0.0195726	MIA3, SH3BP4
GO:BP	protein localization to organelle	GO:0033365	0.0195726	MIA3, SH3BP4
GO:BP	transport	GO:0006810	0.0228935	MIA3, SH3BP4, ATP8B1
GO:BP	biological_process	GO:0008150	0.0237503	MEIS1, MIA3, PCDHAC2, SH3BP4, ATP8B1
GO:BP	regulation of cellular process	GO:0050794	0.0237503	MEIS1, MIA3, SH3BP4, ATP8B1
GO:BP	neuron differentiation	GO:0030182	0.0237503	MEIS1, ATP8B1
GO:BP	establishment of localization	GO:0051234	0.0237503	MIA3, SH3BP4, ATP8B1
GO:BP	regulation of immune system process	GO:0002682	0.0243956	MEIS1, MIA3
GO:BP	generation of neurons	GO:0048699	0.0243956	MEIS1, ATP8B1
GO:BP	cell adhesion	GO:0007155	0.0250446	MIA3, PCDHAC2
GO:BP	response to endogenous stimulus	GO:0009719	0.0257888	MIA3, SH3BP4
GO:BP	vesicle-mediated transport	GO:0016192	0.0267268	MIA3, SH3BP4
GO:BP	positive regulation of cellular process	GO:0048522	0.0270218	MEIS1, MIA3, SH3BP4
GO:BP	regulation of biological process	GO:0050789	0.0270218	MEIS1, MIA3, SH3BP4, ATP8B1
GO:BP	neurogenesis	GO:0022008	0.0270218	MEIS1, ATP8B1
GO:BP	regulation of cell population proliferation	GO:0042127	0.0270218	MEIS1, SH3BP4
GO:BP	regulation of cellular metabolic process	GO:0031323	0.0295425	MEIS1, SH3BP4, ATP8B1
GO:BP	biological regulation	GO:0065007	0.0300705	MEIS1, MIA3, SH3BP4, ATP8B1
GO:CC	cellular_component	GO:0005575	0.0309264	MEIS1, MIA3, PCDHAC2, SH3BP4, ATP8B1
GO:CC	cellular anatomical entity	GO:0110165	0.0309264	MEIS1, MIA3, PCDHAC2, SH3BP4, ATP8B1
GO:CC	intrinsic component of membrane	GO:0031224	0.0309264	MIA3, PCDHAC2, ATP8B1
GO:CC	integral component of membrane	GO:0016021	0.0309264	MIA3, PCDHAC2, ATP8B1
GO:CC	membrane	GO:0016020	0.0309264	MIA3, PCDHAC2, SH3BP4, ATP8B1
GO:CC	endomembrane system	GO:0012505	0.0309264	MIA3, SH3BP4, ATP8B1
GO:CC	organelle subcompartment	GO:0031984	0.0309264	MIA3, ATP8B1
GO:CC	plasma membrane	GO:0005886	0.0309264	PCDHAC2, SH3BP4, ATP8B1
GO:CC	intrinsic component of plasma membrane	GO:0031226	0.0309264	PCDHAC2, ATP8B1
GO:CC	integral component of plasma membrane	GO:0005887	0.0309264	PCDHAC2, ATP8B1
GO:CC	plasma membrane region	GO:0098590	0.0309264	SH3BP4, ATP8B1
GO:BP	positive regulation of biological process	GO:0048518	0.0311928	MEIS1, MIA3, SH3BP4
GO:BP	cellular macromolecule localization	GO:0070727	0.0314183	MIA3, SH3BP4
GO:BP	cellular protein localization	GO:0034613	0.0314183	MIA3, SH3BP4
GO:BP	cell population proliferation	GO:0008283	0.0315961	MEIS1, SH3BP4
GO:BP	localization	GO:0051179	0.0316379	MIA3, SH3BP4, ATP8B1
GO:BP	cell development	GO:0048468	0.033521	MEIS1, ATP8B1
GO:CC	cell periphery	GO:0071944	0.0340511	PCDHAC2, SH3BP4, ATP8B1
GO:CC	endoplasmic reticulum	GO:0005783	0.0362739	MIA3, ATP8B1
GO:BP	nitrogen compound transport	GO:0071705	0.0363586	MIA3, ATP8B1
GO:BP	regulation of cellular component organization	GO:0051128	0.0371341	SH3BP4, ATP8B1
GO:BP	regulation of metabolic process	GO:0019222	0.03926	MEIS1, SH3BP4, ATP8B1
GO:CC	intracellular membrane-bounded organelle	GO:0043231	0.0423212	MEIS1, MIA3, SH3BP4, ATP8B1
GO:BP	cellular component organization	GO:0016043	0.0439164	MIA3, SH3BP4, ATP8B1
GO:BP	organic substance transport	GO:0071702	0.0439164	MIA3, ATP8B1
GO:BP	regulation of localization	GO:0032879	0.0451045	MIA3, ATP8B1
GO:BP	cellular component organization or biogenesis	GO:0071840	0.0456389	MIA3, SH3BP4, ATP8B1
GO:BP	immune system process	GO:0002376	0.0456724	MEIS1, MIA3
GO:CC	intracellular organelle	GO:0043229	0.0483896	MEIS1, MIA3, SH3BP4, ATP8B1
GO:CC	membrane-bounded organelle	GO:0043227	0.0483896	MEIS1, MIA3, SH3BP4, ATP8B1
